# Supplementary material for: Porcine placenta hydrolysate as an alternate functional food ingredient: In vitro antioxidant and antibacterial assessments
Source: PLoS One. 2021 Oct 25;16(10):e0258445. doi: 10.1371/journal.pone.0258445 (PMC8544860; doi:10.1371/journal.pone.0258445)
Supplement: S1 Dataset — (ZIP) [file pone.0258445.s010.zip]

Archive with 9 entries (9 files):
- Table3.docx
- Fig.1.pptx
- Fig.2.pptx
- Fig.3.pptx
- Fig.4.pptx
- Fig.5.pptx
- Fig.6.pptx
- Table1.docx
- Table2.docx
